# Supplementary material for: Improvement of Background Solution for Optically Induced Dielectrophoresis-Based Cell Manipulation in a Microfluidic System
Source: Front Bioeng Biotechnol. 2021 Nov 22;9:759205. doi: 10.3389/fbioe.2021.759205 (PMC8645848; doi:10.3389/fbioe.2021.759205)
Supplement: Supplementary file 1 [file DataSheet1.ZIP]

Archive with 2 entries (2 files):
- Supplementary_Material P.Y. Chu.pdf
- video clip (supplementary material).wmv
